# Supplementary material for: Evaluating the Expression and Prognostic Value of Genes Encoding Microtubule-Associated Proteins in Lung Cancer
Source: Int J Mol Sci. 2022 Nov 25;23(23):14724. doi: 10.3390/ijms232314724 (PMC9738182; doi:10.3390/ijms232314724)
Supplement: Supplementary file 1 [file ijms-23-14724-s001.zip]

Archive with 1 entries (1 files):
- ijms-2021174-supplementary.pdf
